# Supplementary material for: Decreased calcium permeability caused by biallelic TRPV5 mutation leads to autosomal recessive renal calcium-wasting hypercalciuria
Source: Eur J Hum Genet. 2024 Mar 25;32(11):1506–14. doi: 10.1038/s41431-024-01589-9 (PMC11577068; doi:10.1038/s41431-024-01589-9)
Supplement: Supplementary file 2 — Supplementary Table S1 [file 41431_2024_1589_MOESM2_ESM.xlsx]

## Sheet: Table S1
Individual	Affection Status	Date	PTH (pg/mL) (11-67)	ALP (IU/L) (110-341)	Ca (mg/dL) (8.8-10.8)	Albumin (g/dL) (3.1-4.8)	Pi (mg/dL) (4.5-5.5)	25-OH VitD (ng/mL) (25-80)***	1,25 Di-OH VitD (pg/mL)*	Serum Creatinine (mg/dL) (0.3-1.2)	Spot Urine Ca (mg/dL)	Spot Urine Creatinine (mg/dL)	Spot Ca/Cre**	Spot Urine Pi (mg/dL)	Spot TmP/GFR (mg/dL)	24h Urine Ca (mg/dL)	24h Urine Creatinine (mg/dL)	24h Urine Ca/Cre**	24h Urine Pi (mg/dL)	24h TmP/GFR (mg/dL)	24h Urine Deoxypyridinoline (pmol/(μmol creatinine/L)) (3.45-8.1)	Serum Hydroxyproline (mg/mg creatinine) (19-36)	Osteocalcin (ng/mL) (<70)
II-2	Fibrous Dysplasia and Hypercalciuria (Proband)	2017		1908	9.8		2.1	50.87	42	0.59	20	54	0.37
		Oral phosphate treatment
		July 4, 2019	86.8	1488	9.2		2	39.3		0.34
		July 17, 2019					2.2			0.37	29.3	56.21	0.521
		July 18, 2019	96.4	1731	9.5		2.2		56.95	0.35		59.35
		July 19, 2019					1.9			0.35		44.74
		July 20, 2019														20.3	50.62	0.401
		July 22, 2019	298.5	1202	8.8		3.4			0.64
		July 23, 2019									9.1	43.09	0.211
		July 25, 2019	223.3	1377	8.6		4.1				10	38.31	0.261
		July 26, 2019	622	1397	9		4.8
		July 27, 2019	286.9	1277	9.3		4.6
		July 28, 2019	329.2	1266	9.1		4.8
		July 29, 2019	245.2	1439	9.6		4.1
		July 30, 2019		1439	9.2		4.1
		July 31, 2019	286.4	1359	9.1		4.5
		Start of 30mg/kg 1, 25-dihydroxycholecalciferol & 30mg/kg oral phosphate treatment
		August 19, 2019	167.7	2242	9.2		2.5				30.8	33.74	0.912
		September 2, 2019	280.6	2018	9		2.9			0.31	10.8	27.74	0.389
		October 1, 2019	178.7	1675	9.2		2.8			0.28	12.6	15.16	0.831
		October 17, 2019	367.1	1786	8.9	4	3.1	21.3	79.2	0.29	9.7	18.55	0.522
		November 14, 2019	173.3	1667	9.3	4	1.9			0.37	19	28.54	0.665
		January 24, 2020	393.3	1921	9.4	4.2	2.7	19.3	104	0.36	29	42.54	0.681
		Cessation of 1, 25-dihydroxycholecalciferol treatment, Start of 75 mg/kg/g calcium lactate treatment, Continuation of oral phosphate treatment
		January 25, 2020			10	3.9	2.7			0.37
		January 26, 2020	119.4	1959	10.3	4.5	2.6				29.5	29.66	0.994
		January 27, 2020	38.9	1692	9.8	4	2.3
		January 28, 2020	24.1	1607	9.7	4	2.2				36.5	86.04	0.42
		January 29, 2020	41.9	1522	9.3	3.9	2.2				21.4	54.41	0.393
		January 30, 2020	47.9	1552	9.2	3.7	2.4				12.2	41.93	0.29
		January 31, 2020	51.1	1592	9.4	3.9	3.1				8.8	45.14	0.194
		February 1, 2020	282.6	1577	9	4	2.9				4.4	14.57	0.301
		February 2, 2020	35.9	1533	9.6	3.9	2.8				10.8	43.57	0.247
		February 3, 2020	73.2	1449	9.3	3.9	2.8			0.35	11	32.89	0.334
		February 5, 2020	103.5	1453	9.8	4	2.6
		Continuation of oral calcium lactate treatment, Cessation of oral phosphate
		August 14, 2020	151.4	1905	9.5		2	36.22	88.4	0.35	16	31.8	0.503
		September 22, 2020	102.8	1656	9.4		2.3									12.2	22.18	0.55					307
		October 9, 2020									17.3	33.6	0.514			17.3	33.6	0.514			5.09
		December 25, 2020	51.3	1872	10.1	4.3	2.2	38.8	62.9	0.33	33.5	30.31	1.105
		December 28, 2020	29.8	1877	10.1	4.3	2.5				24.9	51.9	0.479			26.7	62.13	0.429			7.4
		December 30, 2020
		December 31, 2020	154.4	1838	9.1	4	2.6			0.33
		August 2, 2021	74.7	2490	9.5	4.09	2	31.17	56.4	0.37						21.5
		August 6, 2021	150.6	2254	9.4		2.1				37.8	63.68	0.593
		January 26, 2022	116.2	2507	9.2	4.08		20.96	23.8	0.29	40.6	43.04	0.943
		March 8, 2022	207	2423	9.3	4.22	2			0.36	23.7	40.94	0.578
		August 22, 2022	46.7	1229	8.7		2.4	58.57	>150	0.25	17.3	30.35	0.57									24.15
		August 25, 2022														31.1	39.38	0.789
		August 26, 2022	168.6	1088	8.6		2.4			0.28	14.5	39.82	0.364			14.5	39.82	0.364
		August 31, 2022	34.3	1309	9		2.6				22.2	47.57	0.466			22.2	47.57	0.466
		September 1, 2022	207.9	1432	8.9		2.8
		September 2, 2022	191.9	1434	8.7		2.7
		September 5, 2023	189.3	2136	9.5	4.35	1.9	13.52	83.9	0.37	15.6	30.84	0.5	47.7	1.89	18.2	59.12	0.307	128.9	1.89
		September 11, 2023	147.2	2056	9.5	4.1	2.5	Vitamin D rep.		0.34	24	57.08	0.42
OTHER FAMILY MEMBERS
Individual	Affection Status	Date	PTH (pg/mL) (11-67)	ALP (IU/L) (110-341)	Ca (mg/dL) (8.8-10.8)	Albumin (g/dL) (3.1-4.8)	Pi (mg/dL) (4.5-5.5)	25-OH VitD (ng/mL) (25-80)***	1,25 Di-OH VitD (pg/mL)*	Serum Creatinine (mg/dL) (0.3-1.2)	Spot Urine Ca (mg/dL)	Spot Urine Creatinine (mg/dL)	Spot Ca/Cre**	Spot Urine Pi (mg/dl)	Spot TmP/GFR (mg/dl)	24h Urine Ca (mg/dL)	24h Urine Creatinine (mg/dL)	24h Urine Ca/Cre**	24h Urine Pi (mg/dl)	24h TmP/GFR (mg/dl)	24h Urine Deoxypyridinoline (pmol/(μmol creatinine/L)) (3.45-8.1)	Serum Hydroxyproline (mg/mg creatinine) (19-36)	Osteocalcin (ng/mL) (<70)
I-1	Unaffected	August 6, 2021	60.4	75	9.3	4.45	3.5	26.33		1	6.9	32.07	0.215
		September 5, 2023	105.9	69	9.9	4.98	3.5	9.42	117.2	1.06	15.5	132.74	0.116
I-2	Unaffected	December 29, 2020	81.3	117	10	4.67	3.7
		December 31, 2020						9.62	65.2		11.1	102.77	0.108			15,1	75.88	0.198
		September 5, 2023	66	52	9.3	4.02	2.9	7.89	149.3	0.58	14.4	78.93	0.182			18.2	63.94	0.284
II-1	Hypercalciuria	December 31, 2019	145.9	174	9.7		3.8	7.6			18.3	50.95	0.359
		January 30, 2020	51.7	181	9.5	3.86	5.6			0.49	14.6	64.49	0.226
		January 31, 2020			9.3			6.5	87.7	0.47	21.7	90.97	0.238
		February 1, 2020					6.9									16.5	44.24	0.372
		October 7, 2020	45.4	176	9.8	4.58	4.8	95.96	108.9		33.9	120.03	0.282
		December 25, 2020	88.9	183	9.7	4.61	5.5			0.48	26.6	85.29	0.311
		December 28, 2020														11.9	36.98	0.321			5.35
		August 2, 2021	45.1	226	9.8	4.43	4.9	36.64	126	0.59	24.5	162.9	0.15
		August 22, 2022	90.5	202	9.6	4.62	4.7		>150	0.49	18.5	80.44	0.229									15.93
		August 25, 2022														20.7	130.68	0.158
		September 5, 2023	187.1	174	9.4	4.51	5.4	9.43	>150	0.52	11.2	76.75	0.145	41.7	5.4	27.4	119.31	0.229
		September 11, 2023	56.5	187	9.8	4.54	6.1	Vitamin D rep.		0.51	19.4	69.31	0.279
II-3	Unaffected	August 2, 2021	73.7	213	10.2	4.71	5.2	19.98	98.9	0.54	25.8	88.94	0.29
		August 6, 2021	64.3	193	9.9		5.5				12.7	87.71	0.144
		September 5, 2023	44.6	164	10.1	4.54	5.8	23.79		0.62	3.1	79.65	0.03			4.9	30.02	0.16
II-4	Unaffected	August 2, 2021	102.1	203	9.8	4.18	4.9	12.12	108	0.44	2.4	19.4	0.123
		August 22, 2022	39.2	196	9.8		4.8	28.43	>150	0.4	11.2	36.24	0.309									22.19
		August 25, 2022														15.7	67.24	0.233
		September 5, 2023	74.2	162	10.3	4.54	6.3	8.29	>150	0.49	3.8	23.39	0.16			5.1	21.29	0.23
		September 11, 2023	66.8	183	10.1	4.77	6	Vitamin D rep.		0.49	14.9	82.63	0.18
II-5	Unaffected	October 7, 2020	30.02	322	10.4	4.05	5.6	34.23	140		10.01	23.3	0.429
		December 25, 2020	106.9	237	10.4	4.26	6.2			0.35	16.4	48.63	0.337			17.8	36.85	0.483			5.84
		August 2, 2021	31.1	287	10.2	4.2	5.6	44.15	124.2	0.4
		September 5, 2023	71.5	173	9.8	4.12	5.6	13.14	89.8	0.53	18.9	73.88	0.255			14.8	50.74	0.291
		September 11, 2023	61.8	215	10.3	4.83	5.2	Vitamin D rep.		0.45	10	51.53	0.194
II-6	Hypercalciuria	March 8, 2022	34	253	10.1	4.01	5.8	31.07		0.39
		August 22, 2022	47.7	213	9.5		5.1	>150		0.34	25.8	19.96	1.292									23.2
		August 26, 2022		196	9.5		5.9
		August 29, 2022	29.1	228	10.1		5.3
		January 17, 2023	87.5		10.2	4.34		34.02	97.7	0.49
		September 5, 2023	54.3	186	9.8	4.04	6.6	30.03	>155	0.65	24.3	51.76	0,469
*Reference normal values either varies greatly with age or is not applicable
**Ca/Cre ratios higher than the 95th percentile among age-matched controls are shaded in red (Reference 4) (So NP, et al. PMID: 11261680).
***Vitamin D replacement was given in the final visit if the measurement was lower in the previous visİt
